# Supplementary material for: Integrated Analysis of Transcriptome Expression Profiles Reveals miRNA-326–NKX3.2-Regulated Porcine Chondrocyte Differentiation
Source: Int J Mol Sci. 2023 Apr 14;24(8):7257. doi: 10.3390/ijms24087257 (PMC10138716; doi:10.3390/ijms24087257)
Supplement: Supplementary file 1 [file ijms-24-07257-s001.zip]

Archive with 1 entries (1 files):
- ijms-2246613-supplementary.pdf
